# Supplementary material for: YODA: Software to facilitate high-throughput analysis of chronological life span, growth rate, and survival in budding yeast
Source: BMC Bioinformatics. 2010 Mar 18;11:141. doi: 10.1186/1471-2105-11-141 (PMC2850362; doi:10.1186/1471-2105-11-141)
Supplement: Additional file 1 — Outgrowth data for yeast chronological lifespan quantitation. This zip contains files formatted for YODA for chronological lifespan quantitation. Files Day2.csv, Day4.csv, Day6.csv, Day9.csv, Day11.csv, and Day13.csv serve as inputs for "runs" on the YODA upload page. Each is a comma-delimited OD measurement file for aging cultures at a given age-point. The first column contains OD measurement times in HH:MM:SS format (H = hours, M = minutes, S = seconds). All other columns holds outgrowth curve ODs at the corresponding time-point for each well in the plate. The naming_convention.csv file contains the input for "well info" under the YODA upload page. [file 1471-2105-11-141-S1.ZIP › Day2.csv]

Time	Well 101	Well 102	Well 103	Well 104	Well 105	Well 106	Well 107	Well 108	Well 109	Well 110	Well 111	Well 112	Well 113	Well 114	Well 115	BLANK
0:00:04	0.265	0.295	0.244	0.232	0.229	0.23	0.26	0.292	0.264	0.226	0.233	0.265	0.222	0.223	0.225	0.163
0:30:05	0.243	0.24	0.24	0.215	0.217	0.218	0.248	0.245	0.241	0.235	0.239	0.243	0.216	0.212	0.217	0.159
1:00:05	0.248	0.245	0.245	0.216	0.219	0.221	0.253	0.248	0.247	0.237	0.241	0.244	0.218	0.215	0.218	0.16
1:30:05	0.26	0.258	0.257	0.221	0.222	0.223	0.263	0.257	0.257	0.242	0.247	0.252	0.222	0.218	0.223	0.161
2:00:05	0.271	0.268	0.268	0.222	0.224	0.225	0.272	0.266	0.265	0.25	0.255	0.258	0.227	0.222	0.227	0.16
2:30:05	0.294	0.287	0.286	0.227	0.229	0.23	0.291	0.282	0.279	0.261	0.267	0.273	0.238	0.233	0.24	0.16
3:00:06	0.321	0.318	0.313	0.233	0.237	0.238	0.316	0.306	0.301	0.279	0.285	0.29	0.253	0.248	0.258	0.161
3:30:06	0.365	0.358	0.353	0.247	0.252	0.254	0.355	0.341	0.339	0.303	0.313	0.32	0.276	0.269	0.283	0.161
4:00:06	0.414	0.401	0.399	0.257	0.263	0.264	0.398	0.386	0.379	0.335	0.346	0.351	0.306	0.294	0.312	0.161
4:30:06	0.482	0.471	0.466	0.278	0.286	0.29	0.465	0.447	0.441	0.378	0.392	0.396	0.348	0.334	0.354	0.162
5:00:06	0.562	0.548	0.544	0.298	0.307	0.311	0.544	0.524	0.515	0.432	0.453	0.455	0.395	0.377	0.404	0.16
5:30:06	0.668	0.65	0.647	0.33	0.342	0.348	0.641	0.616	0.607	0.51	0.533	0.536	0.456	0.436	0.473	0.16
6:00:06	0.783	0.764	0.76	0.369	0.381	0.389	0.754	0.73	0.716	0.598	0.631	0.629	0.537	0.51	0.553	0.158
6:30:06	0.906	0.885	0.883	0.415	0.437	0.445	0.878	0.849	0.834	0.709	0.743	0.74	0.625	0.596	0.653	0.161
7:00:06	1.034	1.016	1.014	0.477	0.5	0.513	1.008	0.977	0.963	0.829	0.864	0.858	0.727	0.696	0.754	0.161
7:30:06	1.145	1.133	1.131	0.546	0.573	0.589	1.133	1.106	1.09	0.958	0.994	0.989	0.832	0.8	0.869	0.16
8:00:06	1.213	1.219	1.215	0.627	0.66	0.676	1.239	1.215	1.205	1.09	1.129	1.121	0.942	0.91	0.978	0.161
8:30:06	1.223	1.239	1.233	0.718	0.759	0.775	1.288	1.28	1.278	1.211	1.24	1.233	1.054	1.022	1.092	0.162
9:00:07	1.234	1.248	1.243	0.815	0.858	0.875	1.296	1.29	1.292	1.304	1.322	1.314	1.169	1.135	1.203	0.162
9:30:07	1.245	1.26	1.254	0.909	0.96	0.979	1.306	1.298	1.298	1.34	1.344	1.338	1.252	1.238	1.246	0.162
10:00:06	1.254	1.27	1.266	1.012	1.07	1.092	1.318	1.31	1.312	1.354	1.359	1.351	1.258	1.258	1.246	0.161
10:30:06	1.27	1.284	1.278	1.117	1.177	1.197	1.33	1.322	1.322	1.369	1.372	1.365	1.256	1.258	1.247	0.161
11:00:06	1.286	1.298	1.294	1.217	1.246	1.245	1.34	1.332	1.334	1.381	1.383	1.377	1.256	1.258	1.245	0.161
11:30:06	1.304	1.316	1.308	1.236	1.241	1.242	1.354	1.347	1.349	1.395	1.401	1.391	1.258	1.258	1.238	0.16
12:00:06	1.32	1.336	1.33	1.229	1.24	1.24	1.366	1.358	1.359	1.415	1.417	1.409	1.256	1.256	1.236	0.162
12:30:06	1.342	1.355	1.349	1.229	1.239	1.24	1.383	1.377	1.377	1.435	1.441	1.429	1.258	1.258	1.24	0.163
13:00:05	1.364	1.377	1.369	1.229	1.241	1.24	1.403	1.395	1.395	1.461	1.465	1.453	1.26	1.258	1.239	0.162
13:30:06	1.379	1.395	1.387	1.229	1.24	1.24	1.427	1.417	1.419	1.485	1.49	1.48	1.26	1.258	1.241	0.161
14:00:06	1.401	1.417	1.409	1.229	1.242	1.243	1.447	1.439	1.439	1.512	1.514	1.504	1.264	1.26	1.242	0.162
14:30:06	1.423	1.439	1.431	1.231	1.244	1.246	1.472	1.461	1.463	1.534	1.536	1.528	1.264	1.26	1.246	0.163
15:00:06	1.439	1.455	1.449	1.233	1.244	1.244	1.492	1.483	1.485	1.558	1.564	1.552	1.27	1.264	1.248	0.161
15:30:06	1.455	1.476	1.47	1.234	1.245	1.246	1.512	1.502	1.504	1.584	1.586	1.577	1.272	1.268	1.252	0.162
16:00:06	1.474	1.49	1.484	1.235	1.246	1.248	1.532	1.524	1.524	1.605	1.608	1.597	1.278	1.27	1.256	0.162
16:30:05	1.49	1.51	1.504	1.236	1.247	1.249	1.552	1.542	1.542	1.625	1.629	1.619	1.286	1.276	1.262	0.162
17:00:06	1.504	1.526	1.52	1.238	1.25	1.25	1.572	1.565	1.564	1.645	1.649	1.641	1.29	1.282	1.266	0.163
17:30:06	1.522	1.544	1.536	1.24	1.252	1.254	1.589	1.584	1.584	1.663	1.665	1.657	1.298	1.286	1.274	0.163
18:00:05	1.532	1.554	1.548	1.238	1.252	1.252	1.606	1.599	1.601	1.681	1.681	1.675	1.306	1.29	1.282	0.163
18:30:05	1.546	1.571	1.565	1.24	1.254	1.256	1.625	1.618	1.619	1.697	1.701	1.729	1.314	1.3	1.29	0.163
19:00:05	1.561	1.584	1.579	1.241	1.254	1.256	1.641	1.635	1.637	1.71	1.715	1.707	1.322	1.308	1.298	0.163
19:30:05	1.572	1.598	1.591	1.241	1.254	1.256	1.655	1.649	1.649	1.726	1.728	1.723	1.332	1.314	1.31	0.162
20:00:05	1.583	1.61	1.603	1.242	1.254	1.258	1.671	1.667	1.665	1.741	1.744	1.737	1.345	1.326	1.318	0.163
20:30:05	1.591	1.618	1.614	1.242	1.256	1.258	1.685	1.677	1.679	1.752	1.756	1.749	1.355	1.334	1.326	0.163
21:00:06	1.603	1.629	1.625	1.243	1.258	1.262	1.696	1.692	1.694	1.766	1.768	1.762	1.365	1.345	1.338	0.164
21:30:07	1.611	1.637	1.635	1.244	1.256	1.258	1.71	1.705	1.705	1.776	1.778	1.774	1.377	1.355	1.351	0.161
22:00:07	1.622	1.649	1.645	1.245	1.258	1.262	1.721	1.716	1.715	1.788	1.792	1.784	1.389	1.365	1.363	0.163
22:30:06	1.627	1.659	1.653	1.244	1.258	1.26	1.73	1.727	1.728	1.798	1.804	1.796	1.401	1.375	1.373	0.161
23:00:06	1.637	1.667	1.665	1.246	1.258	1.262	1.74	1.738	1.74	1.811	1.812	1.808	1.413	1.387	1.383	0.161
23:30:06	1.645	1.679	1.673	1.247	1.26	1.264	1.749	1.746	1.747	1.819	1.822	1.816	1.425	1.399	1.395	0.163
