# Supplementary material for: YODA: Software to facilitate high-throughput analysis of chronological life span, growth rate, and survival in budding yeast
Source: BMC Bioinformatics. 2010 Mar 18;11:141. doi: 10.1186/1471-2105-11-141 (PMC2850362; doi:10.1186/1471-2105-11-141)
Supplement: Additional file 1 — Outgrowth data for yeast chronological lifespan quantitation. This zip contains files formatted for YODA for chronological lifespan quantitation. Files Day2.csv, Day4.csv, Day6.csv, Day9.csv, Day11.csv, and Day13.csv serve as inputs for "runs" on the YODA upload page. Each is a comma-delimited OD measurement file for aging cultures at a given age-point. The first column contains OD measurement times in HH:MM:SS format (H = hours, M = minutes, S = seconds). All other columns holds outgrowth curve ODs at the corresponding time-point for each well in the plate. The naming_convention.csv file contains the input for "well info" under the YODA upload page. [file 1471-2105-11-141-S1.ZIP › Day4.csv]

Time	Well 101	Well 102	Well 103	Well 104	Well 105	Well 106	Well 107	Well 108	Well 109	Well 110	Well 111	Well 112	Well 113	Well 114	Well 115	BLANK
0:00:04	0.324	0.318	0.334	0.232	0.233	0.229	0.282	0.288	0.304	0.279	0.251	0.261	0.253	0.238	0.235	0.171
0:30:05	0.261	0.257	0.259	0.213	0.219	0.213	0.248	0.254	0.258	0.251	0.25	0.254	0.233	0.231	0.221	0.165
1:00:05	0.258	0.261	0.259	0.214	0.219	0.214	0.253	0.257	0.259	0.253	0.252	0.256	0.234	0.231	0.22	0.166
1:30:05	0.262	0.263	0.254	0.212	0.217	0.211	0.255	0.262	0.264	0.252	0.25	0.255	0.239	0.236	0.222	0.165
2:00:05	0.276	0.279	0.267	0.216	0.22	0.215	0.262	0.269	0.274	0.257	0.255	0.259	0.245	0.243	0.23	0.169
2:30:05	0.281	0.283	0.269	0.211	0.216	0.209	0.27	0.279	0.283	0.255	0.254	0.257	0.253	0.246	0.231	0.166
3:00:06	0.299	0.301	0.285	0.212	0.215	0.211	0.292	0.3	0.305	0.26	0.258	0.263	0.262	0.255	0.238	0.168
3:30:06	0.321	0.323	0.301	0.212	0.216	0.212	0.316	0.327	0.329	0.266	0.264	0.269	0.272	0.265	0.25	0.168
4:00:06	0.351	0.354	0.324	0.212	0.217	0.213	0.354	0.368	0.373	0.273	0.271	0.277	0.292	0.28	0.263	0.168
4:30:06	0.396	0.397	0.36	0.213	0.218	0.214	0.41	0.426	0.432	0.284	0.284	0.29	0.319	0.303	0.286	0.169
5:00:06	0.448	0.451	0.402	0.212	0.218	0.213	0.474	0.494	0.501	0.298	0.298	0.302	0.35	0.33	0.311	0.168
5:30:06	0.518	0.519	0.46	0.211	0.213	0.207	0.563	0.584	0.592	0.314	0.315	0.324	0.397	0.369	0.348	0.167
6:00:06	0.615	0.616	0.539	0.212	0.216	0.211	0.672	0.698	0.708	0.345	0.345	0.355	0.462	0.425	0.4	0.168
6:30:06	0.722	0.723	0.635	0.213	0.219	0.215	0.785	0.816	0.822	0.381	0.384	0.396	0.537	0.49	0.463	0.169
7:00:06	0.833	0.837	0.738	0.212	0.218	0.215	0.91	0.941	0.946	0.429	0.43	0.445	0.621	0.568	0.54	0.168
7:30:06	0.962	0.964	0.858	0.213	0.218	0.211	1.044	1.076	1.082	0.489	0.495	0.51	0.73	0.666	0.636	0.167
8:00:06	1.084	1.088	0.986	0.214	0.22	0.213	1.165	1.191	1.193	0.565	0.575	0.596	0.839	0.772	0.742	0.169
8:30:06	1.177	1.179	1.102	0.214	0.218	0.212	1.256	1.268	1.268	0.658	0.665	0.684	0.949	0.88	0.847	0.166
9:00:07	1.219	1.211	1.195	0.215	0.221	0.214	1.278	1.28	1.276	0.762	0.776	0.796	1.066	0.991	0.959	0.168
9:30:07	1.225	1.221	1.233	0.216	0.221	0.213	1.286	1.286	1.286	0.88	0.89	0.914	1.183	1.11	1.08	0.166
10:00:06	1.238	1.233	1.243	0.217	0.223	0.216	1.296	1.296	1.294	1.002	1.016	1.036	1.276	1.217	1.189	0.167
10:30:06	1.25	1.248	1.256	0.221	0.228	0.221	1.306	1.308	1.306	1.127	1.141	1.163	1.29	1.282	1.252	0.169
11:00:06	1.262	1.258	1.268	0.222	0.228	0.221	1.316	1.318	1.316	1.241	1.254	1.272	1.288	1.282	1.25	0.167
11:30:06	1.276	1.274	1.28	0.226	0.232	0.224	1.328	1.33	1.326	1.332	1.342	1.352	1.288	1.28	1.248	0.167
12:00:06	1.292	1.29	1.296	0.232	0.237	0.228	1.34	1.343	1.342	1.367	1.368	1.374	1.288	1.28	1.248	0.167
12:30:06	1.312	1.312	1.316	0.239	0.246	0.236	1.356	1.355	1.356	1.379	1.383	1.387	1.288	1.278	1.248	0.168
13:00:05	1.332	1.334	1.336	0.245	0.248	0.239	1.375	1.377	1.374	1.395	1.399	1.401	1.294	1.282	1.25	0.166
13:30:06	1.355	1.356	1.359	0.257	0.259	0.248	1.397	1.397	1.395	1.409	1.413	1.419	1.294	1.284	1.25	0.167
14:00:06	1.375	1.374	1.377	0.268	0.271	0.259	1.413	1.413	1.413	1.425	1.429	1.433	1.292	1.282	1.247	0.166
14:30:06	1.397	1.397	1.399	0.285	0.29	0.273	1.435	1.435	1.433	1.445	1.449	1.455	1.292	1.28	1.25	0.168
15:00:06	1.417	1.417	1.423	0.304	0.305	0.289	1.457	1.457	1.455	1.47	1.476	1.478	1.296	1.284	1.252	0.166
15:30:06	1.437	1.439	1.441	0.329	0.329	0.309	1.478	1.478	1.475	1.495	1.5	1.504	1.298	1.286	1.252	0.167
16:00:06	1.453	1.455	1.461	0.363	0.357	0.335	1.498	1.499	1.497	1.52	1.526	1.53	1.302	1.286	1.25	0.167
16:30:05	1.471	1.473	1.478	0.396	0.393	0.365	1.518	1.518	1.516	1.546	1.55	1.552	1.304	1.286	1.254	0.168
17:00:06	1.493	1.497	1.502	0.446	0.433	0.401	1.54	1.54	1.538	1.571	1.575	1.578	1.306	1.29	1.258	0.168
17:30:06	1.51	1.512	1.522	0.507	0.483	0.448	1.564	1.563	1.561	1.594	1.599	1.603	1.314	1.294	1.258	0.166
18:00:05	1.526	1.528	1.536	0.568	0.546	0.504	1.578	1.578	1.576	1.615	1.619	1.623	1.314	1.296	1.262	0.168
18:30:05	1.546	1.548	1.556	0.653	0.62	0.572	1.601	1.6	1.598	1.639	1.643	1.649	1.326	1.304	1.266	0.167
19:00:05	1.556	1.561	1.569	0.734	0.702	0.644	1.613	1.615	1.61	1.655	1.659	1.663	1.328	1.308	1.27	0.169
19:30:05	1.57	1.572	1.581	0.822	0.788	0.729	1.631	1.631	1.627	1.673	1.653	1.679	1.336	1.312	1.276	0.169
20:00:05	1.58	1.586	1.596	0.919	0.883	0.822	1.647	1.647	1.645	1.692	1.694	1.697	1.347	1.318	1.28	0.168
20:30:05	1.592	1.598	1.608	1.008	0.976	0.914	1.659	1.659	1.659	1.707	1.71	1.714	1.377	1.324	1.288	0.168
21:00:06	1.604	1.613	1.624	1.104	1.07	1.008	1.675	1.677	1.675	1.723	1.725	1.731	1.364	1.332	1.292	0.168
21:30:07	1.613	1.619	1.633	1.199	1.167	1.106	1.689	1.691	1.688	1.738	1.74	1.743	1.377	1.343	1.302	0.166
22:00:07	1.624	1.633	1.645	1.235	1.252	1.201	1.704	1.703	1.7	1.752	1.746	1.758	1.385	1.353	1.31	0.17
22:30:06	1.633	1.641	1.655	1.231	1.256	1.252	1.714	1.715	1.712	1.764	1.768	1.768	1.397	1.361	1.314	0.166
23:00:06	1.639	1.653	1.663	1.231	1.254	1.249	1.725	1.727	1.725	1.778	1.78	1.782	1.407	1.37	1.326	0.165
23:30:06	1.651	1.661	1.673	1.231	1.254	1.25	1.735	1.734	1.734	1.79	1.792	1.796	1.419	1.381	1.324	0.166
