# Supplementary material for: YODA: Software to facilitate high-throughput analysis of chronological life span, growth rate, and survival in budding yeast
Source: BMC Bioinformatics. 2010 Mar 18;11:141. doi: 10.1186/1471-2105-11-141 (PMC2850362; doi:10.1186/1471-2105-11-141)
Supplement: Additional file 1 — Outgrowth data for yeast chronological lifespan quantitation. This zip contains files formatted for YODA for chronological lifespan quantitation. Files Day2.csv, Day4.csv, Day6.csv, Day9.csv, Day11.csv, and Day13.csv serve as inputs for "runs" on the YODA upload page. Each is a comma-delimited OD measurement file for aging cultures at a given age-point. The first column contains OD measurement times in HH:MM:SS format (H = hours, M = minutes, S = seconds). All other columns holds outgrowth curve ODs at the corresponding time-point for each well in the plate. The naming_convention.csv file contains the input for "well info" under the YODA upload page. [file 1471-2105-11-141-S1.ZIP › Day6.csv]

Time	Well 101	Well 102	Well 103	Well 104	Well 105	Well 106	Well 107	Well 108	Well 109	Well 110	Well 111	Well 112	Well 113	Well 114	Well 115	BLANK
0:00:04	0.358	0.287	0.288	0.216	0.215	0.224	0.317	0.335	0.311	0.261	0.277	0.265	0.254	0.261	0.245	0.167
0:30:05	0.274	0.257	0.249	0.203	0.204	0.215	0.255	0.262	0.261	0.244	0.25	0.253	0.237	0.234	0.229	0.162
1:00:05	0.273	0.255	0.246	0.202	0.203	0.214	0.252	0.258	0.259	0.245	0.248	0.253	0.234	0.232	0.226	0.161
1:30:05	0.27	0.251	0.245	0.201	0.202	0.213	0.252	0.258	0.261	0.243	0.247	0.251	0.239	0.235	0.227	0.157
2:00:05	0.271	0.255	0.248	0.201	0.203	0.213	0.257	0.262	0.265	0.244	0.248	0.251	0.243	0.239	0.232	0.161
2:30:05	0.277	0.261	0.256	0.202	0.205	0.213	0.262	0.267	0.273	0.245	0.25	0.254	0.25	0.247	0.238	0.164
3:00:06	0.279	0.263	0.26	0.202	0.204	0.211	0.268	0.271	0.277	0.244	0.249	0.252	0.255	0.251	0.243	0.162
3:30:06	0.283	0.266	0.268	0.2	0.201	0.21	0.275	0.28	0.286	0.243	0.248	0.251	0.263	0.26	0.25	0.162
4:00:06	0.293	0.274	0.281	0.195	0.196	0.207	0.289	0.29	0.301	0.242	0.248	0.251	0.279	0.272	0.261	0.161
4:30:06	0.307	0.285	0.3	0.197	0.195	0.207	0.31	0.313	0.323	0.245	0.25	0.253	0.296	0.289	0.278	0.162
5:00:06	0.327	0.299	0.329	0.195	0.195	0.206	0.339	0.342	0.353	0.244	0.25	0.253	0.324	0.313	0.303	0.16
5:30:06	0.351	0.325	0.366	0.194	0.195	0.206	0.379	0.379	0.393	0.247	0.253	0.254	0.355	0.345	0.334	0.162
6:00:06	0.387	0.362	0.423	0.196	0.196	0.208	0.431	0.432	0.454	0.253	0.258	0.26	0.401	0.388	0.378	0.164
6:30:06	0.434	0.405	0.49	0.194	0.196	0.207	0.503	0.499	0.523	0.256	0.263	0.263	0.461	0.441	0.43	0.163
7:00:06	0.499	0.464	0.579	0.195	0.197	0.205	0.587	0.583	0.612	0.261	0.268	0.268	0.534	0.512	0.5	0.162
7:30:06	0.576	0.537	0.682	0.195	0.196	0.205	0.69	0.686	0.717	0.267	0.276	0.274	0.624	0.599	0.585	0.162
8:00:06	0.668	0.636	0.795	0.196	0.2	0.207	0.801	0.795	0.83	0.278	0.287	0.282	0.725	0.696	0.683	0.164
8:30:06	0.775	0.736	0.923	0.197	0.2	0.208	0.923	0.915	0.952	0.291	0.301	0.293	0.83	0.798	0.791	0.165
9:00:07	0.881	0.853	1.05	0.196	0.199	0.206	1.05	1.044	1.08	0.306	0.318	0.307	0.945	0.911	0.898	0.163
9:30:07	1.002	0.976	1.157	0.199	0.202	0.213	1.169	1.161	1.195	0.329	0.341	0.328	1.056	1.024	1.018	0.165
10:00:06	1.122	1.096	1.215	0.197	0.2	0.207	1.262	1.26	1.278	0.354	0.37	0.351	1.171	1.139	1.133	0.162
10:30:06	1.209	1.193	1.223	0.197	0.201	0.209	1.282	1.286	1.296	0.389	0.408	0.384	1.268	1.238	1.229	0.162
11:00:06	1.231	1.225	1.235	0.198	0.202	0.21	1.29	1.294	1.302	0.433	0.457	0.422	1.282	1.266	1.249	0.162
11:30:06	1.242	1.235	1.247	0.199	0.204	0.212	1.3	1.304	1.314	0.489	0.517	0.474	1.282	1.264	1.249	0.164
12:00:06	1.256	1.247	1.258	0.198	0.203	0.211	1.314	1.314	1.322	0.557	0.591	0.536	1.282	1.264	1.248	0.162
12:30:06	1.266	1.258	1.27	0.201	0.206	0.214	1.322	1.324	1.334	0.643	0.68	0.612	1.282	1.264	1.247	0.164
13:00:05	1.278	1.27	1.288	0.202	0.208	0.215	1.336	1.34	1.35	0.737	0.782	0.701	1.284	1.264	1.249	0.164
13:30:06	1.296	1.288	1.306	0.204	0.212	0.218	1.351	1.355	1.364	0.845	0.886	0.799	1.284	1.264	1.247	0.165
14:00:06	1.314	1.306	1.326	0.205	0.212	0.218	1.372	1.373	1.383	0.954	1	0.907	1.286	1.266	1.248	0.165
14:30:06	1.336	1.326	1.348	0.207	0.214	0.219	1.401	1.393	1.405	1.068	1.114	1.016	1.288	1.268	1.249	0.163
15:00:06	1.357	1.349	1.371	0.21	0.219	0.223	1.415	1.415	1.427	1.181	1.223	1.129	1.288	1.268	1.248	0.165
15:30:06	1.377	1.368	1.389	0.214	0.224	0.227	1.435	1.439	1.449	1.286	1.32	1.236	1.29	1.268	1.25	0.164
16:00:06	1.395	1.387	1.407	0.22	0.232	0.233	1.457	1.459	1.47	1.366	1.372	1.326	1.29	1.268	1.252	0.165
16:30:05	1.419	1.413	1.429	0.225	0.235	0.234	1.48	1.485	1.494	1.389	1.389	1.377	1.292	1.27	1.252	0.163
17:00:06	1.441	1.431	1.449	0.233	0.244	0.24	1.504	1.504	1.512	1.405	1.403	1.393	1.296	1.272	1.254	0.163
17:30:06	1.459	1.449	1.468	0.243	0.259	0.252	1.522	1.524	1.536	1.417	1.417	1.407	1.298	1.27	1.252	0.166
18:00:05	1.475	1.471	1.485	0.256	0.275	0.264	1.542	1.546	1.552	1.431	1.433	1.419	1.3	1.276	1.256	0.166
18:30:05	1.494	1.487	1.502	0.27	0.289	0.274	1.564	1.567	1.575	1.451	1.453	1.439	1.306	1.278	1.258	0.165
19:00:05	1.508	1.504	1.52	0.29	0.312	0.289	1.582	1.584	1.594	1.473	1.476	1.459	1.31	1.282	1.26	0.165
19:30:05	1.522	1.52	1.534	0.314	0.339	0.31	1.6	1.602	1.612	1.498	1.502	1.483	1.314	1.286	1.264	0.165
20:00:05	1.536	1.538	1.55	0.344	0.373	0.335	1.618	1.621	1.629	1.522	1.526	1.51	1.318	1.29	1.266	0.165
20:30:05	1.552	1.55	1.565	0.384	0.415	0.365	1.633	1.639	1.643	1.546	1.548	1.534	1.324	1.294	1.27	0.165
21:00:06	1.565	1.568	1.578	0.428	0.462	0.401	1.651	1.657	1.661	1.572	1.573	1.556	1.33	1.3	1.276	0.163
21:30:07	1.576	1.58	1.592	0.484	0.524	0.445	1.665	1.669	1.675	1.595	1.596	1.58	1.336	1.306	1.278	0.163
22:00:07	1.589	1.594	1.602	0.55	0.596	0.499	1.679	1.681	1.689	1.617	1.617	1.604	1.34	1.312	1.284	0.163
22:30:06	1.601	1.606	1.613	0.624	0.675	0.564	1.693	1.698	1.703	1.635	1.635	1.625	1.353	1.318	1.29	0.163
23:00:06	1.611	1.62	1.622	0.705	0.762	0.637	1.712	1.709	1.716	1.657	1.655	1.647	1.359	1.326	1.294	0.163
23:30:06	1.618	1.627	1.633	0.793	0.855	0.723	1.723	1.721	1.728	1.671	1.673	1.665	1.367	1.332	1.3	0.165
