# Supplementary material for: YODA: Software to facilitate high-throughput analysis of chronological life span, growth rate, and survival in budding yeast
Source: BMC Bioinformatics. 2010 Mar 18;11:141. doi: 10.1186/1471-2105-11-141 (PMC2850362; doi:10.1186/1471-2105-11-141)
Supplement: Additional file 1 — Outgrowth data for yeast chronological lifespan quantitation. This zip contains files formatted for YODA for chronological lifespan quantitation. Files Day2.csv, Day4.csv, Day6.csv, Day9.csv, Day11.csv, and Day13.csv serve as inputs for "runs" on the YODA upload page. Each is a comma-delimited OD measurement file for aging cultures at a given age-point. The first column contains OD measurement times in HH:MM:SS format (H = hours, M = minutes, S = seconds). All other columns holds outgrowth curve ODs at the corresponding time-point for each well in the plate. The naming_convention.csv file contains the input for "well info" under the YODA upload page. [file 1471-2105-11-141-S1.ZIP › naming_convention.csv]

Ordinal	Replicate	Name	Media	Comment
1	A	BY4743	SC 2%
2	B
3	C
4	A	DOA1	SC 2%
5	B
6	C
7	A	ERG5	SC 2%
8	B
9	C
10	A	EDE1	SC 2%
11	B
12	C
13	A	MIR1	SC 2%
14	B
15	C
