# Supplementary material for: YODA: Software to facilitate high-throughput analysis of chronological life span, growth rate, and survival in budding yeast
Source: BMC Bioinformatics. 2010 Mar 18;11:141. doi: 10.1186/1471-2105-11-141 (PMC2850362; doi:10.1186/1471-2105-11-141)
Supplement: Additional file 2 — Outgrowth data for heat shock survival quantitation. This zip contains files formatted for YODA for heat shock survival quantitation. Files heat_shock_0min.csv to heat_shock_30min.csv serve as inputs for "runs" on the YODA upload page to calculate time shift and relative survival with increasing heat shock duration. Each is a comma-delimited OD measurement file under various magnitudes of heat shock. The first column contains OD measurement times in HH:MM:SS format (H = hours, M = minutes, S = seconds). All other columns holds outgrowth curve ODs at the corresponding time-point for each well in the plate. The heat_shock_output.csv file contains combined OD readings from heat_shock_0min.csv to heat_shock_30min.csv. The naming_convention.csv file contains the input for "well info" under the YODA upload page for heat_shock_output.csv. [file 1471-2105-11-141-S2.ZIP › heat_shock_0min.csv]

Time	Well 101	Well 102	Well 103	BLANK
0:00:04	0.234	0.227	0.237	0.165
0:30:05	0.245	0.235	0.238	0.157
1:00:05	0.252	0.239	0.244	0.151
1:30:06	0.271	0.255	0.262	0.16
2:00:06	0.299	0.279	0.286	0.162
2:30:06	0.329	0.303	0.314	0.161
3:00:06	0.375	0.343	0.358	0.162
3:30:06	0.434	0.393	0.412	0.161
4:00:06	0.507	0.457	0.482	0.162
4:30:06	0.596	0.535	0.567	0.162
5:00:06	0.697	0.627	0.665	0.161
5:30:06	0.807	0.735	0.776	0.162
6:00:06	0.92	0.844	0.886	0.161
6:30:06	1.036	0.959	1.004	0.162
7:00:06	1.151	1.074	1.12	0.162
7:30:06	1.246	1.187	1.227	0.162
8:00:06	1.28	1.274	1.288	0.161
8:30:06	1.294	1.296	1.302	0.161
9:00:06	1.304	1.304	1.312	0.161
9:30:06	1.316	1.314	1.324	0.161
10:00:06	1.326	1.328	1.336	0.161
10:30:06	1.34	1.343	1.352	0.161
11:00:06	1.359	1.358	1.368	0.161
11:30:06	1.377	1.374	1.385	0.161
12:00:06	1.395	1.393	1.407	0.159
12:30:06	1.415	1.413	1.425	0.16
13:00:06	1.433	1.433	1.443	0.16
13:30:06	1.449	1.451	1.463	0.16
14:00:06	1.467	1.47	1.48	0.16
14:30:06	1.481	1.485	1.496	0.16
15:00:06	1.496	1.504	1.514	0.159
15:30:07	1.51	1.518	1.53	0.159
16:00:07	1.528	1.536	1.546	0.159
16:30:07	1.54	1.55	1.561	0.16
17:00:07	1.554	1.563	1.574	0.159
17:30:07	1.567	1.58	1.589	0.159
18:00:06	1.578	1.592	1.597	0.159
18:30:06	1.593	1.606	1.613	0.159
19:00:06	1.601	1.618	1.627	0.159
19:30:06	1.61	1.627	1.635	0.159
20:00:06	1.62	1.637	1.647	0.158
20:30:06	1.625	1.647	1.655	0.158
21:00:06	1.631	1.653	1.663	0.157
21:30:06	1.641	1.659	1.675	0.158
22:00:06	1.649	1.669	1.681	0.157
22:30:05	1.651	1.677	1.686	0.157
23:00:05	1.655	1.685	1.692	0.157
23:30:05	1.663	1.697	1.7	0.157
