# Supplementary material for: YODA: Software to facilitate high-throughput analysis of chronological life span, growth rate, and survival in budding yeast
Source: BMC Bioinformatics. 2010 Mar 18;11:141. doi: 10.1186/1471-2105-11-141 (PMC2850362; doi:10.1186/1471-2105-11-141)
Supplement: Additional file 2 — Outgrowth data for heat shock survival quantitation. This zip contains files formatted for YODA for heat shock survival quantitation. Files heat_shock_0min.csv to heat_shock_30min.csv serve as inputs for "runs" on the YODA upload page to calculate time shift and relative survival with increasing heat shock duration. Each is a comma-delimited OD measurement file under various magnitudes of heat shock. The first column contains OD measurement times in HH:MM:SS format (H = hours, M = minutes, S = seconds). All other columns holds outgrowth curve ODs at the corresponding time-point for each well in the plate. The heat_shock_output.csv file contains combined OD readings from heat_shock_0min.csv to heat_shock_30min.csv. The naming_convention.csv file contains the input for "well info" under the YODA upload page for heat_shock_output.csv. [file 1471-2105-11-141-S2.ZIP › heat_shock_5min.csv]

Time	Well 101	Well 102	Well 103	BLANK
0:00:04	0.262	0.25	0.269	0.165
0:30:05	0.269	0.247	0.256	0.157
1:00:05	0.266	0.244	0.253	0.151
1:30:06	0.268	0.247	0.257	0.16
2:00:06	0.27	0.249	0.259	0.162
2:30:06	0.269	0.248	0.259	0.161
3:00:06	0.274	0.251	0.261	0.162
3:30:06	0.276	0.254	0.265	0.161
4:00:06	0.283	0.259	0.27	0.162
4:30:06	0.29	0.265	0.276	0.162
5:00:06	0.302	0.273	0.286	0.161
5:30:06	0.316	0.286	0.299	0.162
6:00:06	0.335	0.302	0.314	0.161
6:30:06	0.362	0.323	0.338	0.162
7:00:06	0.395	0.352	0.366	0.162
7:30:06	0.437	0.387	0.404	0.162
8:00:06	0.493	0.435	0.452	0.161
8:30:06	0.56	0.492	0.511	0.161
9:00:06	0.639	0.562	0.581	0.161
9:30:06	0.732	0.645	0.666	0.161
10:00:06	0.829	0.739	0.762	0.161
10:30:06	0.936	0.841	0.865	0.161
11:00:06	1.044	0.948	0.972	0.161
11:30:06	1.153	1.06	1.086	0.161
12:00:06	1.25	1.171	1.199	0.159
12:30:06	1.28	1.254	1.294	0.16
13:00:06	1.29	1.272	1.322	0.16
13:30:06	1.302	1.284	1.334	0.16
14:00:06	1.312	1.294	1.343	0.16
14:30:06	1.328	1.306	1.354	0.16
15:00:06	1.345	1.32	1.369	0.159
15:30:07	1.364	1.338	1.385	0.159
16:00:07	1.385	1.36	1.405	0.159
16:30:07	1.407	1.379	1.427	0.16
17:00:07	1.429	1.399	1.449	0.159
17:30:07	1.451	1.423	1.47	0.159
18:00:06	1.474	1.445	1.493	0.159
18:30:06	1.495	1.469	1.514	0.159
19:00:06	1.514	1.488	1.536	0.159
19:30:06	1.53	1.506	1.552	0.159
20:00:06	1.548	1.524	1.572	0.158
20:30:06	1.566	1.54	1.587	0.158
21:00:06	1.581	1.558	1.603	0.157
21:30:06	1.595	1.573	1.62	0.158
22:00:06	1.61	1.588	1.633	0.157
22:30:05	1.623	1.603	1.647	0.157
23:00:05	1.637	1.615	1.661	0.157
23:30:05	1.647	1.629	1.673	0.157
