# Supplementary material for: YODA: Software to facilitate high-throughput analysis of chronological life span, growth rate, and survival in budding yeast
Source: BMC Bioinformatics. 2010 Mar 18;11:141. doi: 10.1186/1471-2105-11-141 (PMC2850362; doi:10.1186/1471-2105-11-141)
Supplement: Additional file 2 — Outgrowth data for heat shock survival quantitation. This zip contains files formatted for YODA for heat shock survival quantitation. Files heat_shock_0min.csv to heat_shock_30min.csv serve as inputs for "runs" on the YODA upload page to calculate time shift and relative survival with increasing heat shock duration. Each is a comma-delimited OD measurement file under various magnitudes of heat shock. The first column contains OD measurement times in HH:MM:SS format (H = hours, M = minutes, S = seconds). All other columns holds outgrowth curve ODs at the corresponding time-point for each well in the plate. The heat_shock_output.csv file contains combined OD readings from heat_shock_0min.csv to heat_shock_30min.csv. The naming_convention.csv file contains the input for "well info" under the YODA upload page for heat_shock_output.csv. [file 1471-2105-11-141-S2.ZIP › heat_shock_10min.csv]

Time	Well 101	Well 102	Well 103	BLANK
0:00:04	0.267	0.244		0.165
0:30:05	0.252	0.24		0.157
1:00:05	0.247	0.236		0.151
1:30:06	0.252	0.24		0.16
2:00:06	0.253	0.242		0.162
2:30:06	0.252	0.241		0.161
3:00:06	0.254	0.241		0.162
3:30:06	0.254	0.241		0.161
4:00:06	0.255	0.243		0.162
4:30:06	0.255	0.243		0.162
5:00:06	0.256	0.243		0.161
5:30:06	0.257	0.245		0.162
6:00:06	0.257	0.245		0.161
6:30:06	0.259	0.246		0.162
7:00:06	0.261	0.249		0.162
7:30:06	0.264	0.252		0.162
8:00:06	0.268	0.255		0.161
8:30:06	0.272	0.258		0.161
9:00:06	0.279	0.265		0.161
9:30:06	0.287	0.271		0.161
10:00:06	0.297	0.281		0.161
10:30:06	0.312	0.295		0.161
11:00:06	0.33	0.311		0.161
11:30:06	0.355	0.332		0.161
12:00:06	0.384	0.36		0.159
12:30:06	0.426	0.397		0.16
13:00:06	0.473	0.441		0.16
13:30:06	0.534	0.495		0.16
14:00:06	0.608	0.563		0.16
14:30:06	0.691	0.644		0.16
15:00:06	0.789	0.734		0.159
15:30:07	0.889	0.834		0.159
16:00:07	0.996	0.937		0.159
16:30:07	1.106	1.048		0.16
17:00:07	1.213	1.157		0.159
17:30:07	1.304	1.26		0.159
18:00:06	1.326	1.312		0.159
18:30:06	1.336	1.324		0.159
19:00:06	1.347	1.334		0.159
19:30:06	1.358	1.344		0.159
20:00:06	1.371	1.355		0.158
20:30:06	1.387	1.37		0.158
21:00:06	1.405	1.387		0.157
21:30:06	1.425	1.405		0.158
22:00:06	1.447	1.425		0.157
22:30:05	1.467	1.447		0.157
23:00:05	1.49	1.468		0.157
23:30:05	1.512	1.491		0.157
