# Supplementary material for: YODA: Software to facilitate high-throughput analysis of chronological life span, growth rate, and survival in budding yeast
Source: BMC Bioinformatics. 2010 Mar 18;11:141. doi: 10.1186/1471-2105-11-141 (PMC2850362; doi:10.1186/1471-2105-11-141)
Supplement: Additional file 2 — Outgrowth data for heat shock survival quantitation. This zip contains files formatted for YODA for heat shock survival quantitation. Files heat_shock_0min.csv to heat_shock_30min.csv serve as inputs for "runs" on the YODA upload page to calculate time shift and relative survival with increasing heat shock duration. Each is a comma-delimited OD measurement file under various magnitudes of heat shock. The first column contains OD measurement times in HH:MM:SS format (H = hours, M = minutes, S = seconds). All other columns holds outgrowth curve ODs at the corresponding time-point for each well in the plate. The heat_shock_output.csv file contains combined OD readings from heat_shock_0min.csv to heat_shock_30min.csv. The naming_convention.csv file contains the input for "well info" under the YODA upload page for heat_shock_output.csv. [file 1471-2105-11-141-S2.ZIP › heat_shock_15min.csv]

Time	Well 101	Well 102	Well 103	BLANK
0:00:04	0.289	0.285	0.297	0.165
0:30:05	0.281	0.279	0.281	0.157
1:00:05	0.277	0.273	0.276	0.151
1:30:06	0.279	0.277	0.281	0.16
2:00:06	0.281	0.278	0.284	0.162
2:30:06	0.279	0.278	0.282	0.161
3:00:06	0.28	0.279	0.284	0.162
3:30:06	0.279	0.279	0.283	0.161
4:00:06	0.281	0.28	0.284	0.162
4:30:06	0.28	0.28	0.285	0.162
5:00:06	0.281	0.28	0.286	0.161
5:30:06	0.282	0.281	0.286	0.162
6:00:06	0.281	0.282	0.287	0.161
6:30:06	0.281	0.283	0.289	0.162
7:00:06	0.282	0.284	0.288	0.162
7:30:06	0.283	0.285	0.289	0.162
8:00:06	0.283	0.285	0.29	0.161
8:30:06	0.285	0.285	0.291	0.161
9:00:06	0.286	0.289	0.295	0.161
9:30:06	0.288	0.29	0.296	0.161
10:00:06	0.291	0.294	0.3	0.161
10:30:06	0.294	0.297	0.304	0.161
11:00:06	0.299	0.303	0.309	0.161
11:30:06	0.305	0.309	0.316	0.161
12:00:06	0.313	0.314	0.321	0.159
12:30:06	0.324	0.331	0.336	0.16
13:00:06	0.339	0.343	0.348	0.16
13:30:06	0.357	0.359	0.367	0.16
14:00:06	0.379	0.382	0.39	0.16
14:30:06	0.409	0.411	0.42	0.16
15:00:06	0.445	0.445	0.454	0.159
15:30:07	0.494	0.49	0.499	0.159
16:00:07	0.551	0.544	0.552	0.159
16:30:07	0.619	0.612	0.619	0.16
17:00:07	0.699	0.684	0.691	0.159
17:30:07	0.788	0.769	0.776	0.159
18:00:06	0.883	0.865	0.87	0.159
18:30:06	0.982	0.961	0.967	0.159
19:00:06	1.088	1.062	1.066	0.159
19:30:06	1.193	1.169	1.171	0.159
20:00:06	1.29	1.268	1.272	0.158
20:30:06	1.318	1.345	1.353	0.158
21:00:06	1.326	1.363	1.373	0.157
21:30:06	1.334	1.373	1.383	0.158
22:00:06	1.345	1.383	1.395	0.157
22:30:05	1.355	1.395	1.409	0.157
23:00:05	1.369	1.415	1.423	0.157
23:30:05	1.385	1.427	1.443	0.157
