# Supplementary material for: YODA: Software to facilitate high-throughput analysis of chronological life span, growth rate, and survival in budding yeast
Source: BMC Bioinformatics. 2010 Mar 18;11:141. doi: 10.1186/1471-2105-11-141 (PMC2850362; doi:10.1186/1471-2105-11-141)
Supplement: Additional file 2 — Outgrowth data for heat shock survival quantitation. This zip contains files formatted for YODA for heat shock survival quantitation. Files heat_shock_0min.csv to heat_shock_30min.csv serve as inputs for "runs" on the YODA upload page to calculate time shift and relative survival with increasing heat shock duration. Each is a comma-delimited OD measurement file under various magnitudes of heat shock. The first column contains OD measurement times in HH:MM:SS format (H = hours, M = minutes, S = seconds). All other columns holds outgrowth curve ODs at the corresponding time-point for each well in the plate. The heat_shock_output.csv file contains combined OD readings from heat_shock_0min.csv to heat_shock_30min.csv. The naming_convention.csv file contains the input for "well info" under the YODA upload page for heat_shock_output.csv. [file 1471-2105-11-141-S2.ZIP › heat_shock_20min.csv]

Time	Well 101	Well 102	Well 103	BLANK
0:00:04	0.307	0.308	0.313	0.165
0:30:05	0.291	0.282	0.284	0.157
1:00:05	0.285	0.277	0.277	0.151
1:30:06	0.289	0.28	0.28	0.16
2:00:06	0.291	0.282	0.282	0.162
2:30:06	0.289	0.28	0.278	0.161
3:00:06	0.289	0.281	0.28	0.162
3:30:06	0.289	0.282	0.28	0.161
4:00:06	0.289	0.283	0.281	0.162
4:30:06	0.292	0.282	0.282	0.162
5:00:06	0.292	0.284	0.283	0.161
5:30:06	0.293	0.285	0.284	0.162
6:00:06	0.294	0.284	0.283	0.161
6:30:06	0.294	0.286	0.285	0.162
7:00:06	0.293	0.286	0.284	0.162
7:30:06	0.294	0.286	0.286	0.162
8:00:06	0.295	0.286	0.285	0.161
8:30:06	0.294	0.285	0.284	0.161
9:00:06	0.296	0.288	0.287	0.161
9:30:06	0.298	0.29	0.287	0.161
10:00:06	0.298	0.289	0.288	0.161
10:30:06	0.3	0.291	0.29	0.161
11:00:06	0.302	0.293	0.291	0.161
11:30:06	0.304	0.296	0.293	0.161
12:00:06	0.305	0.295	0.294	0.159
12:30:06	0.312	0.302	0.301	0.16
13:00:06	0.315	0.306	0.305	0.16
13:30:06	0.323	0.313	0.312	0.16
14:00:06	0.331	0.322	0.32	0.16
14:30:06	0.343	0.334	0.332	0.16
15:00:06	0.355	0.347	0.346	0.159
15:30:07	0.373	0.365	0.364	0.159
16:00:07	0.395	0.388	0.389	0.159
16:30:07	0.427	0.419	0.419	0.16
17:00:07	0.458	0.452	0.454	0.159
17:30:07	0.501	0.495	0.5	0.159
18:00:06	0.554	0.551	0.556	0.159
18:30:06	0.616	0.614	0.622	0.159
19:00:06	0.691	0.69	0.697	0.159
19:30:06	0.774	0.777	0.786	0.159
20:00:06	0.864	0.867	0.879	0.158
20:30:06	0.958	0.966	0.976	0.158
21:00:06	1.058	1.064	1.078	0.157
21:30:06	1.161	1.167	1.183	0.158
22:00:06	1.262	1.268	1.282	0.157
22:30:05	1.346	1.355	1.352	0.157
23:00:05	1.368	1.375	1.366	0.157
23:30:05	1.379	1.385	1.375	0.157
