# Supplementary material for: YODA: Software to facilitate high-throughput analysis of chronological life span, growth rate, and survival in budding yeast
Source: BMC Bioinformatics. 2010 Mar 18;11:141. doi: 10.1186/1471-2105-11-141 (PMC2850362; doi:10.1186/1471-2105-11-141)
Supplement: Additional file 2 — Outgrowth data for heat shock survival quantitation. This zip contains files formatted for YODA for heat shock survival quantitation. Files heat_shock_0min.csv to heat_shock_30min.csv serve as inputs for "runs" on the YODA upload page to calculate time shift and relative survival with increasing heat shock duration. Each is a comma-delimited OD measurement file under various magnitudes of heat shock. The first column contains OD measurement times in HH:MM:SS format (H = hours, M = minutes, S = seconds). All other columns holds outgrowth curve ODs at the corresponding time-point for each well in the plate. The heat_shock_output.csv file contains combined OD readings from heat_shock_0min.csv to heat_shock_30min.csv. The naming_convention.csv file contains the input for "well info" under the YODA upload page for heat_shock_output.csv. [file 1471-2105-11-141-S2.ZIP › heat_shock_25min.csv]

Time	Well 101	Well 102	Well 103	BLANK
0:00:04	0.313	0.298	0.296	0.165
0:30:05	0.293	0.275	0.282	0.157
1:00:05	0.288	0.271	0.278	0.151
1:30:06	0.291	0.274	0.281	0.16
2:00:06	0.295	0.276	0.285	0.162
2:30:06	0.291	0.274	0.281	0.161
3:00:06	0.293	0.275	0.282	0.162
3:30:06	0.293	0.274	0.283	0.161
4:00:06	0.293	0.275	0.283	0.162
4:30:06	0.294	0.276	0.283	0.162
5:00:06	0.295	0.276	0.285	0.161
5:30:06	0.297	0.277	0.285	0.162
6:00:06	0.296	0.277	0.285	0.161
6:30:06	0.297	0.279	0.285	0.162
7:00:06	0.296	0.277	0.285	0.162
7:30:06	0.298	0.278	0.286	0.162
8:00:06	0.297	0.278	0.286	0.161
8:30:06	0.297	0.278	0.286	0.161
9:00:06	0.298	0.279	0.286	0.161
9:30:06	0.298	0.279	0.288	0.161
10:00:06	0.298	0.279	0.287	0.161
10:30:06	0.299	0.28	0.287	0.161
11:00:06	0.299	0.281	0.288	0.161
11:30:06	0.3	0.281	0.289	0.161
12:00:06	0.299	0.28	0.288	0.159
12:30:06	0.303	0.283	0.291	0.16
13:00:06	0.304	0.285	0.292	0.16
13:30:06	0.306	0.287	0.296	0.16
14:00:06	0.31	0.289	0.298	0.16
14:30:06	0.314	0.294	0.302	0.16
15:00:06	0.32	0.299	0.306	0.159
15:30:07	0.326	0.305	0.314	0.159
16:00:07	0.337	0.312	0.322	0.159
16:30:07	0.351	0.326	0.335	0.16
17:00:07	0.365	0.338	0.349	0.159
17:30:07	0.385	0.356	0.368	0.159
18:00:06	0.411	0.381	0.393	0.159
18:30:06	0.443	0.41	0.424	0.159
19:00:06	0.482	0.448	0.463	0.159
19:30:06	0.534	0.495	0.513	0.159
20:00:06	0.59	0.551	0.569	0.158
20:30:06	0.661	0.617	0.639	0.158
21:00:06	0.74	0.696	0.718	0.157
21:30:06	0.83	0.786	0.809	0.158
22:00:06	0.923	0.88	0.903	0.157
22:30:05	1.022	0.98	1.002	0.157
23:00:05	1.124	1.08	1.104	0.157
23:30:05	1.225	1.185	1.209	0.157
