# Supplementary material for: YODA: Software to facilitate high-throughput analysis of chronological life span, growth rate, and survival in budding yeast
Source: BMC Bioinformatics. 2010 Mar 18;11:141. doi: 10.1186/1471-2105-11-141 (PMC2850362; doi:10.1186/1471-2105-11-141)
Supplement: Additional file 2 — Outgrowth data for heat shock survival quantitation. This zip contains files formatted for YODA for heat shock survival quantitation. Files heat_shock_0min.csv to heat_shock_30min.csv serve as inputs for "runs" on the YODA upload page to calculate time shift and relative survival with increasing heat shock duration. Each is a comma-delimited OD measurement file under various magnitudes of heat shock. The first column contains OD measurement times in HH:MM:SS format (H = hours, M = minutes, S = seconds). All other columns holds outgrowth curve ODs at the corresponding time-point for each well in the plate. The heat_shock_output.csv file contains combined OD readings from heat_shock_0min.csv to heat_shock_30min.csv. The naming_convention.csv file contains the input for "well info" under the YODA upload page for heat_shock_output.csv. [file 1471-2105-11-141-S2.ZIP › heat_shock_output.csv]

Time	Well 101	Well 102	Well 103	Well 104	Well 105	Well 106	Well 107	Well 108	Well 109	Well 110	Well 111	Well 112	Well 113	Well 114	Well 115	Well 116	Well 117	Well 118	Well 119	Well 120	Well 121	BLANK
0:00:04	0.234	0.227	0.237	0.262	0.25	0.269	0.267	0.244	0.539	0.289	0.285	0.297	0.307	0.308	0.313	0.313	0.298	0.296	0.295	0.317	0.303	0.165
0:30:05	0.245	0.235	0.238	0.269	0.247	0.256	0.252	0.24	0.47	0.281	0.279	0.281	0.291	0.282	0.284	0.293	0.275	0.282	0.276	0.291	0.278	0.157
1:00:05	0.252	0.239	0.244	0.266	0.244	0.253	0.247	0.236	0.468	0.277	0.273	0.276	0.285	0.277	0.277	0.288	0.271	0.278	0.272	0.284	0.275	0.151
1:30:06	0.271	0.255	0.262	0.268	0.247	0.257	0.252	0.24	0.466	0.279	0.277	0.281	0.289	0.28	0.28	0.291	0.274	0.281	0.274	0.287	0.279	0.16
2:00:06	0.299	0.279	0.286	0.27	0.249	0.259	0.253	0.242	0.471	0.281	0.278	0.284	0.291	0.282	0.282	0.295	0.276	0.285	0.277	0.29	0.28	0.162
2:30:06	0.329	0.303	0.314	0.269	0.248	0.259	0.252	0.241	0.469	0.279	0.278	0.282	0.289	0.28	0.278	0.291	0.274	0.281	0.275	0.287	0.28	0.161
3:00:06	0.375	0.343	0.358	0.274	0.251	0.261	0.254	0.241	0.47	0.28	0.279	0.284	0.289	0.281	0.28	0.293	0.275	0.282	0.275	0.288	0.28	0.162
3:30:06	0.434	0.393	0.412	0.276	0.254	0.265	0.254	0.241	0.471	0.279	0.279	0.283	0.289	0.282	0.28	0.293	0.274	0.283	0.276	0.287	0.281	0.161
4:00:06	0.507	0.457	0.482	0.283	0.259	0.27	0.255	0.243	0.472	0.281	0.28	0.284	0.289	0.283	0.281	0.293	0.275	0.283	0.277	0.289	0.281	0.162
4:30:06	0.596	0.535	0.567	0.29	0.265	0.276	0.255	0.243	0.473	0.28	0.28	0.285	0.292	0.282	0.282	0.294	0.276	0.283	0.277	0.29	0.28	0.162
5:00:06	0.697	0.627	0.665	0.302	0.273	0.286	0.256	0.243	0.474	0.281	0.28	0.286	0.292	0.284	0.283	0.295	0.276	0.285	0.277	0.289	0.281	0.161
5:30:06	0.807	0.735	0.776	0.316	0.286	0.299	0.257	0.245	0.478	0.282	0.281	0.286	0.293	0.285	0.284	0.297	0.277	0.285	0.278	0.291	0.28	0.162
6:00:06	0.92	0.844	0.886	0.335	0.302	0.314	0.257	0.245	0.479	0.281	0.282	0.287	0.294	0.284	0.283	0.296	0.277	0.285	0.279	0.291	0.281	0.161
6:30:06	1.036	0.959	1.004	0.362	0.323	0.338	0.259	0.246	0.485	0.281	0.283	0.289	0.294	0.286	0.285	0.297	0.279	0.285	0.279	0.291	0.282	0.162
7:00:06	1.151	1.074	1.12	0.395	0.352	0.366	0.261	0.249	0.487	0.282	0.284	0.288	0.293	0.286	0.284	0.296	0.277	0.285	0.279	0.29	0.281	0.162
7:30:06	1.246	1.187	1.227	0.437	0.387	0.404	0.264	0.252	0.497	0.283	0.285	0.289	0.294	0.286	0.286	0.298	0.278	0.286	0.278	0.291	0.281	0.162
8:00:06	1.28	1.274	1.288	0.493	0.435	0.452	0.268	0.255	0.506	0.283	0.285	0.29	0.295	0.286	0.285	0.297	0.278	0.286	0.279	0.29	0.281	0.161
8:30:06	1.294	1.296	1.302	0.56	0.492	0.511	0.272	0.258	0.518	0.285	0.285	0.291	0.294	0.285	0.284	0.297	0.278	0.286	0.279	0.289	0.281	0.161
9:00:06	1.304	1.304	1.312	0.639	0.562	0.581	0.279	0.265	0.533	0.286	0.289	0.295	0.296	0.288	0.287	0.298	0.279	0.286	0.279	0.291	0.282	0.161
9:30:06	1.316	1.314	1.324	0.732	0.645	0.666	0.287	0.271	0.553	0.288	0.29	0.296	0.298	0.29	0.287	0.298	0.279	0.288	0.279	0.291	0.28	0.161
10:00:06	1.326	1.328	1.336	0.829	0.739	0.762	0.297	0.281	0.581	0.291	0.294	0.3	0.298	0.289	0.288	0.298	0.279	0.287	0.279	0.291	0.281	0.161
10:30:06	1.34	1.343	1.352	0.936	0.841	0.865	0.312	0.295	0.615	0.294	0.297	0.304	0.3	0.291	0.29	0.299	0.28	0.287	0.279	0.291	0.282	0.161
11:00:06	1.359	1.358	1.368	1.044	0.948	0.972	0.33	0.311	0.656	0.299	0.303	0.309	0.302	0.293	0.291	0.299	0.281	0.288	0.279	0.292	0.282	0.161
11:30:06	1.377	1.374	1.385	1.153	1.06	1.086	0.355	0.332	0.707	0.305	0.309	0.316	0.304	0.296	0.293	0.3	0.281	0.289	0.28	0.291	0.282	0.161
12:00:06	1.395	1.393	1.407	1.25	1.171	1.199	0.384	0.36	0.768	0.313	0.314	0.321	0.305	0.295	0.294	0.299	0.28	0.288	0.278	0.289	0.279	0.159
12:30:06	1.415	1.413	1.425	1.28	1.254	1.294	0.426	0.397	0.836	0.324	0.331	0.336	0.312	0.302	0.301	0.303	0.283	0.291	0.28	0.292	0.286	0.16
13:00:06	1.433	1.433	1.443	1.29	1.272	1.322	0.473	0.441	0.915	0.339	0.343	0.348	0.315	0.306	0.305	0.304	0.285	0.292	0.281	0.291	0.282	0.16
13:30:06	1.449	1.451	1.463	1.302	1.284	1.334	0.534	0.495	1	0.357	0.359	0.367	0.323	0.313	0.312	0.306	0.287	0.296	0.282	0.292	0.283	0.16
14:00:06	1.467	1.47	1.48	1.312	1.294	1.343	0.608	0.563	1.092	0.379	0.382	0.39	0.331	0.322	0.32	0.31	0.289	0.298	0.282	0.294	0.283	0.16
14:30:06	1.481	1.485	1.496	1.328	1.306	1.354	0.691	0.644	1.185	0.409	0.411	0.42	0.343	0.334	0.332	0.314	0.294	0.302	0.284	0.294	0.284	0.16
15:00:06	1.496	1.504	1.514	1.345	1.32	1.369	0.789	0.734	1.284	0.445	0.445	0.454	0.355	0.347	0.346	0.32	0.299	0.306	0.284	0.296	0.286	0.159
15:30:07	1.51	1.518	1.53	1.364	1.338	1.385	0.889	0.834	1.364	0.494	0.49	0.499	0.373	0.365	0.364	0.326	0.305	0.314	0.286	0.297	0.288	0.159
16:00:07	1.528	1.536	1.546	1.385	1.36	1.405	0.996	0.937	1.383	0.551	0.544	0.552	0.395	0.388	0.389	0.337	0.312	0.322	0.289	0.3	0.29	0.159
16:30:07	1.54	1.55	1.561	1.407	1.379	1.427	1.106	1.048	1.393	0.619	0.612	0.619	0.427	0.419	0.419	0.351	0.326	0.335	0.293	0.306	0.296	0.16
17:00:07	1.554	1.563	1.574	1.429	1.399	1.449	1.213	1.157	1.405	0.699	0.684	0.691	0.458	0.452	0.454	0.365	0.338	0.349	0.296	0.308	0.297	0.159
17:30:07	1.567	1.58	1.589	1.451	1.423	1.47	1.304	1.26	1.417	0.788	0.769	0.776	0.501	0.495	0.5	0.385	0.356	0.368	0.302	0.314	0.302	0.159
18:00:06	1.578	1.592	1.597	1.474	1.445	1.493	1.326	1.312	1.431	0.883	0.865	0.87	0.554	0.551	0.556	0.411	0.381	0.393	0.31	0.322	0.31	0.159
18:30:06	1.593	1.606	1.613	1.495	1.469	1.514	1.336	1.324	1.449	0.982	0.961	0.967	0.616	0.614	0.622	0.443	0.41	0.424	0.32	0.331	0.317	0.159
19:00:06	1.601	1.618	1.627	1.514	1.488	1.536	1.347	1.334	1.468	1.088	1.062	1.066	0.691	0.69	0.697	0.482	0.448	0.463	0.333	0.347	0.33	0.159
19:30:06	1.61	1.627	1.635	1.53	1.506	1.552	1.358	1.344	1.486	1.193	1.169	1.171	0.774	0.777	0.786	0.534	0.495	0.513	0.351	0.364	0.347	0.159
20:00:06	1.62	1.637	1.647	1.548	1.524	1.572	1.371	1.355	1.508	1.29	1.268	1.272	0.864	0.867	0.879	0.59	0.551	0.569	0.371	0.383	0.364	0.158
20:30:06	1.625	1.647	1.655	1.566	1.54	1.587	1.387	1.37	1.528	1.318	1.345	1.353	0.958	0.966	0.976	0.661	0.617	0.639	0.397	0.409	0.387	0.158
21:00:06	1.631	1.653	1.663	1.581	1.558	1.603	1.405	1.387	1.55	1.326	1.363	1.373	1.058	1.064	1.078	0.74	0.696	0.718	0.429	0.443	0.418	0.157
21:30:06	1.641	1.659	1.675	1.595	1.573	1.62	1.425	1.405	1.573	1.334	1.373	1.383	1.161	1.167	1.183	0.83	0.786	0.809	0.471	0.484	0.458	0.158
22:00:06	1.649	1.669	1.681	1.61	1.588	1.633	1.447	1.425	1.592	1.345	1.383	1.395	1.262	1.268	1.282	0.923	0.88	0.903	0.521	0.536	0.505	0.157
22:30:05	1.651	1.677	1.686	1.623	1.603	1.647	1.467	1.447	1.611	1.355	1.395	1.409	1.346	1.355	1.352	1.022	0.98	1.002	0.582	0.598	0.56	0.157
23:00:05	1.655	1.685	1.692	1.637	1.615	1.661	1.49	1.468	1.625	1.369	1.415	1.423	1.368	1.375	1.366	1.124	1.08	1.104	0.651	0.667	0.625	0.157
23:30:05	1.663	1.697	1.7	1.647	1.629	1.673	1.512	1.491	1.639	1.385	1.427	1.443	1.379	1.385	1.375	1.225	1.185	1.209	0.732	0.749	0.703	0.157
