# Supplementary material for: YODA: Software to facilitate high-throughput analysis of chronological life span, growth rate, and survival in budding yeast
Source: BMC Bioinformatics. 2010 Mar 18;11:141. doi: 10.1186/1471-2105-11-141 (PMC2850362; doi:10.1186/1471-2105-11-141)
Supplement: Additional file 2 — Outgrowth data for heat shock survival quantitation. This zip contains files formatted for YODA for heat shock survival quantitation. Files heat_shock_0min.csv to heat_shock_30min.csv serve as inputs for "runs" on the YODA upload page to calculate time shift and relative survival with increasing heat shock duration. Each is a comma-delimited OD measurement file under various magnitudes of heat shock. The first column contains OD measurement times in HH:MM:SS format (H = hours, M = minutes, S = seconds). All other columns holds outgrowth curve ODs at the corresponding time-point for each well in the plate. The heat_shock_output.csv file contains combined OD readings from heat_shock_0min.csv to heat_shock_30min.csv. The naming_convention.csv file contains the input for "well info" under the YODA upload page for heat_shock_output.csv. [file 1471-2105-11-141-S2.ZIP › naming_convention.csv]

Ordinal	Replicate	Name	Media	Comment
1	A	BY4742	0 min 55 degree heat shock
2	B
3	C
4	A	BY4742	5 min 55 degree heat shock
5	B
6	C
7	A	BY4742	10 min 55 degree heat shock
8	B
9	C
10	A	BY4742	15 min 55 degree heat shock
11	B
12	C
13	A	BY4742	20 min 55 degree heat shock
14	B
15	C
16	A	BY4742	25 min 55 degree heat shock
17	B
18	C
19	A	BY4742	30 min 55 degree heat shock
20	B
21	C
